# Supplementary material for: Orthodontic Ceramic Bracket Removal Using Lasers: A Systematic Review
Source: J Funct Biomater. 2025 Apr 1;16(4):123. doi: 10.3390/jfb16040123 (PMC12027597; doi:10.3390/jfb16040123)
Supplement: Supplementary file 1 [file jfb-16-00123-s001.zip]

Archive with 1 entries (1 files):
- jfb-3507506-supplementary.pdf
